# Supplementary material for: Workplace factors associated with job satisfaction among dental hygienists and assistants in the United States
Source: Health Aff Sch. 2025 Jan 13;3(1):qxae147. doi: 10.1093/haschl/qxae147 (PMC11726826; doi:10.1093/haschl/qxae147)
Supplement: qxae147_Supplementary_Data [file qxae147_supplementary_data.zip]

Archive with 3 entries (3 files):
- Supplementary_material (9.11.2024).docx
- COI Disclosure form - Health Affairs Scholar. Marko Vujicic.pdf
- coi_disclosure_HAS.docx
